# Supplementary material for: Comparison of Chest High-Resolution Computed Tomography Findings in Patients with Anti-Melanoma Differentiation-Associated Gene 5 Antibody-Positive and Antibody-Negative Progressive Pulmonary Fibrosis with Polymyositis/Dermatomyositis
Source: J Clin Med. 2025 Feb 27;14(5):1601. doi: 10.3390/jcm14051601 (PMC11900237; doi:10.3390/jcm14051601)
Supplement: Supplementary file 1 [file jcm-14-01601-s001.zip]

Archive with 1 entries (1 files):
- jcm-3448455-supplementary.pdf
